# Supplementary material for: Accelerated Current Decay Kinetics of a Rare Human Acid-Sensing ion Channel 1a Variant That Is Used in Many Studies as Wild Type
Source: Front Mol Neurosci. 2019 May 24;12:133. doi: 10.3389/fnmol.2019.00133 (PMC6542941; doi:10.3389/fnmol.2019.00133)
Supplement: Supplementary file 2 [file Table_1.XLSX]

## Sheet: Fig. 2B
pH50 of activation
hASIC1a D212
pH												Mean	SEM	n
6.8	0.00254451	0.000938092	0.00716968	0.000456181	0.00264403	0.0026902	0.000935339	0.0253801	0.0544172	0.0425195	0.035762	0.03	0.01	11
6.6	0.448022	0.332469	0.417196	0.323163	0.285713	0.28019	0.294312	0.260772	0.346914	0.289651	0.289916	0.33	0.02	11
6.4	0.754316	0.618628	0.707598	0.355984	0.597188	0.605586	0.631973	0.557265	0.671712	0.704112	0.766556	0.68	0.03	11
6	0.904515	0.835841	0.898565	0.79581	0.831741	0.844675	0.85805	0.793001	1.12648	1.11604	1.52312	0.97	0.03	11
5.5	1.01161	0.949513	0.983535	0.917715	0.954	0.954414	0.971777	0.939161				1.06	0.01	9
5	1	1	1	1	1	1	1	1	1	1	1	1.07	0.02	11
												Mean	SEM	n
iMax	1.022	1.047	1.059	1.047	1.038	1.017	1.015	1.026	1.063	0.9993	1.003	1.042	0.007098	10
pH50	6.557	6.495	6.543	6.334	6.471	6.469	6.477	6.442	6.481	6.515	6.55	6.484	0.005166	10
HillSlope	4.26	3.453	3.948	2.076	3.535	3.677	3.919	2.656	3.904	4.617	4.048	3.389	0.127	10
hASIC1a G212
pH												Mean	SEM	n
7	-0.00877216	0.0302551	0.0464837	0.0171342	0.0197729	0.00179599						1.01524	0.00805072	11
6.8	0.00967806	0.0171194	0.157279	0.0227477	0.0172388	0.00329473	0.264348	0.169747	0.116418	0.132121	0.154983	0.700908	0.0284494	11
6.6	0.488977	0.306244	0.382801	0.510553	0.311042	0.339488	0.487732	0.607333	0.513281	0.560529	0.594592	1.00982	0.0340396	11
6.4	0.876886	0.294028	0.927577	0.720323	0.809495	0.788756	0.835131	0.780767	0.74986	0.82887	0.856505	1.27379	0.0552402	11
6.2	0.829265	0.80188	1.05209	0.719825	0.832714	0.881867						1.61681	0.0453854	11
6	1.1067	1.06391	1.06897	1.19901	1.09611	1.02731	0.707674	0.727648	0.813876	0.790687	0.764138	1.41835	0.0569647	11
5	1	1	1	1	1	1	1	1	1	1	1	1.36364	0	11
												Mean	SEM	n
iMax	1.041	1.068	1.049	1.09	1.05	1.012	0.8797	0.8543	0.9021	0.893	0.8858	1.05267	0.0109163	10
pH50	6.578	6.327	6.564	6.533	6.516	6.527	6.663	6.677	6.614	6.645	6.661	6.48967	0.0585925	10
HillSlope	5.046	2.897	4.422	3.378	4.744	4.679	3.149	4.65	3.708	4.817	5.062	4.12167	0.488124	10

## Sheet: Fig. 2C
pH50 of activation
mASIC1a D212
pH					Mean	SEM	n
7	0.00566221	0.0059201	0.00665887	-0.00335987	0.00372033	0.0023695	4
6.8	0.376612	0.309564	0.495899	0.369867	0.387985	0.0390011	4
6.6	0.70855	0.71053	0.902962	0.825429	0.786868	0.0473691	4
6.4	0.798706	0.822892	1.07101	1.01186	0.926117	0.0678449	4
6	0.784269	0.814054	0.900105	0.918318	0.854187	0.0325582	4
5.5	1.2931	1.31451	1.64894	1.5893	1.46146	0.0919378	4
5	1	1	1	1	1	0	4
iMax	0.9403	0.9496	1.019	1.006	0.978725	0.0197711	4
pH50	6.729	6.709	6.791	6.746	6.74375	0.0174708	4
HillSlope	3.557	3.841	5.852	5.097	4.58675	0.538342	4
mASIC1a G212
pH					Mean	SEM	n
7	0.0129645	0.0179559	0.0338036	-0.0757448	-0.00275519	FALSE	4
6.8	0.292346	0.333473	0.440875	0.572139	0.409708	0.0625439	4
6.6	0.930959	0.818784	1.0434	0	0.698286	0.237235	4
6.4	0.304089	0.598851	0.681401	0.331022	0.478841	0.0947901	4
6	0.876594	0.813981	0.980072	0.50339	0.793509	0.10259	4
5.5	1.12592	1.33016	1.14624	0.997318	1.14991	0.0685352	4
5	1	1	1	1	1	0	4
iMax	1.064	1.163	1.077	1	1.076	0.0335286	4
pH50	6.733	6.695	6.78	6.803	6.75275	0.0241398	4
HillSlope	6.388	4.166	7.761		6.105	1.04739	3

## Sheet: Fig. 2D
pH50 act. at 100 nM Ca2+
mutant
D212
pH	7.4	-9.4383e-11		-3.2064e-10		-5.9488e-11		-4.1044e-11		-3.4936e-11
	7.1	-4.4131e-10		-5.6247e-10		-3.4503e-10		-1.1927e-10		-3.4445e-10
	7	-2.7227e-09		-1.0486e-09		-6.1046e-10		-3.5357e-10		-1.4078e-09
	6.8	-1.1961e-08		-3.9075e-09		-4.186e-09		-2.2274e-09		-6.443e-09
	6.6	-1.6021e-08		-5.9057e-09		-1.0186e-08		-3.4932e-09		-8.9024e-09
	6	-1.8402e-08		-6.7209e-09		-1.7935e-08		-4.4932e-09		-9.7745e-09
	5	-1.8252e-08		-5.9218e-09		-1.5725e-08		-4.1296e-09		-9.194e-09
														Mean	SEM	n
Normalized values	7.4	0.00512895		0.0477079		0.00331687		0.00913469		0.0035742				0.0137725	0.00854739	5
	7.1	0.0239816		0.0836897		0.0192378		0.0265446		0.0352397				0.0377387	0.0117783	5
	7	0.147957		0.156021		0.0340374		0.07869		0.144028				0.112147	0.0239208	5
	6.8	0.649984		0.581395		0.233398		0.495727		0.659164				0.523934	0.0783212	5
	6.6	0.870612		0.878707		0.56794		0.777441		0.910778				0.801096	0.0623728	5
	6	1		1		1		1		1				1	0	5
	5	0.991849		0.881102		0.876777		0.919078		0.940611				0.921883	0.0211558	5
pH 50 act.		6.852		6.848		6.656		6.793		6.861				6.802	0.0384018	5
G212
pH	7.4	-6.4824e-11		-4.2192e-11		-1.1111e-10		-1.1473e-10		-7.8177e-11		-1.7139e-10
	7.1	-5.2622e-10		-3.4246e-10		-7.2389e-10		-7.4759e-10		-4.4167e-10		-1.3695e-09
	7	-1.1354e-09		-7.6341e-10		-2.0482e-09		-8.4745e-10		-7.1216e-10		-3.35e-09
	6.8	-5.2571e-09		-3.5552e-09		-8.4766e-09		-3.6425e-09		-3.7244e-09		-1.4472e-08
	6.6	-8.3613e-09		-5.2225e-09		-1.0926e-08		-7.5194e-09		-6.965e-09		-2.0382e-08
	6	-1.0043e-08		-5.7214e-09		-1.1841e-08		-7.9147e-09		-7.6405e-09		-1.9661e-08
	5	-8.338e-09		-5.0503e-09		-1.0274e-08		-6.0544e-09		-6.0345e-09		-2.0037e-08
														Mean	SEM	n
Normalized values	7.4	0.00645465		0.00737442		0.0093835		0.0144958		0.0102319		0.00871726		0.00944293	0.00115315	6
	7.1	0.0523967		0.059856		0.0611342		0.0944559		0.0578064		0.0696557		0.0658841	0.0061553	6
	7	0.113054		0.133431		0.172975		0.107073		0.0932086		0.170388		0.131688	0.0137103	6
	6.8	0.523459		0.621386		0.715869		0.46022		0.487455		0.736076		0.590744	0.048287	6
	6.6	0.83255		0.912801		0.922726		0.950055		0.91159		1.03667		0.927732	0.0270397	6
	6	1		1		1		1		1		1		1	0	6
	5	0.83023		0.882704		0.867663		0.764956		0.789804		1.01912		0.85908	0.0368495	6
pH 50 act.		6.826		6.855		6.889		6.813		6.816		6.875		6.84567	0.013114	6

## Sheet: Fig.2E
pH 50 Steady-state desensitization
hASIC1a D212
pH						Mean	SEM	n
7.8	1	1	1	1	1	1	0	5
7.6	0.98	1.02	0.75	0.98	1.03	0.952	0.051517	5
7.4	0.97	1.13	0.94	1.09	0.94	1.014	0.0400749	5
7.2	0.69		0.94	1.01	0.9	0.885	0.0688598	4
7.1	0.35	0.44	0.64	0.6	0.7	0.546	0.065238	5
7	0.13	0.11	0.19	0.15	0.26	0.168	0.026533	5
6.8	0.01	0.02	0.01	0.02	0.01	0.014	0.00244949	5
						Mean	SEM	n
iMax	1.109	1.004	0.9935	0.9667	0.9771	1.01006	0.0255603	5
pH50 SSD	7.153	7.197	7.121	7.187	7.185	7.1686	0.0140057	5
HillSlope	-8.834	-7.554	-12.43	-6.214	-6.403	-8.287	1.13683	5
hASIC1a G212
pH						Mean	SEM	n
7.8	1	1	1	1	1	1	0	5
7.6	1.2	1.03	1	0.99	1	1.044	0.0395727	5
7.4	1.12	0.95	0.98	0.85	0.88	0.956	0.0471805	5
7.2	0.8	0.52	0.9	0.55	0.56	0.666	0.0770454	5
7	0.05	0.01	0.03	0.02	0.02	0.026	0.00678233	5
6.8	0.02	0	0.01	-0.06	0.03	0	0.0158114	5
						Mean	SEM	N
iMax	0.9931	1.051	0.9119	1.033	0.9907	0.99594	0.0239826	5
pH50 SSD	7.142	7.116	7.06	7.083	7.054	7.091	0.0167631	5
HillSlope	-6.018	-8.442	-10.33	-10.18	-8.244	-8.6428	0.784174	5

## Sheet: Fig. 2F
pH 50 Steady-state desensitization
mASIC1a D212
pH						Mean	SEM	n
8	1	1	1	1	1	1	0	5
7.8	0.985837	0.864513	0.815295	0.858577	0.912502	0.887345	0.0259797	5
7.6	0.69156	0.788103	0.836632	0.567358	0.711849	0.7191	0.0411883	5
7.5	0.698974	0.742061	0.648808	0.527616	0.647542	0.653	0.0321335	5
7.4	0.164169	0.161302	0.0881261	0.170678	0.0543637	0.127728	0.0212137	5
7	0.00965226	0.0156691	0.0045011	0.093188	0.0314911	0.0309003	0.0145059	5
						Mean	SEM	n
iMax	1.001	0.9651	1.02	1.019	0.9743	0.9726	0.01853	5
pH50	7.541	7.492	7.639	7.575	7.548	7.468	0.005356	5
HillSlope	-5.902	-5.536	-3.89	-3.384	-8.051	-10.36	1.087	5
mASIC1a G212
pH								Mean	SEM	n
7.8	1	1	1	1	1	1	1	1	0	7
7.6	1.05156	1.12699	0.979652	0.924307	1.07418	1.05761	1.09178	1.04373	0.0261817	7
7.4	0.779312	0.7379	0.63171	0.592833	0.56083	0.694249	0.655146	0.664569	0.0294799	7
7.2	0.177133	0.144704	0.19183	0.18878				0.175612	0.0107782	4
7.1	0.0175037	0.0852956	0.110968	0.0386555				0.0631057	0.0213318	4
7		0.0637913	0.083069	0.297512	0.0324592	0.0551454	-0.0226097	0.0848945	0.0450357	6
6.8	0.0173807	0.0251374	0.131656	0.308512	0.0267861	-0.0566597	-0.0251334	0.061097	0.0467711	7
								Mean	SEM	n
iMax	1.031	0.9973	1.009	0.9987	1.026	1.009	1	1.01014	0.00508929	7
pH50 SSD	7.317	7.333	7.356	7.365	7.379	7.32	7.383	7.35043	0.0103138	7
HillSlope	-6.183	-7.1	-5.664	-4.798	-3.778	-4.19	-16.63	-6.90614	1.67804	7

## Sheet: Fig. 2G
Peak current pA/pF
hASIC1a D212											Mean	SEM	n
pH6.6	-26.1861	-13.7699	-8.99377	-4.41566	-2.81046	-12.7583	-10.8902	-76.873	-234.783		-43.4978	25.0746	9
pH 5.0		-77.246	-21.3713	-11.3855	-21.5142	-47.2597	-5.16098	-12.5244	-47.2826	-15.6094	-28.8171	7.85157	9
hASIC1a G212											Mean	SEM	n
pH6.6	-1.376	-344.668	-258.451	-1034.25	-977.72	-677.586	-918.426	-51.9523	-125.899	-55.3076	-444.563	131.617	10
pH 5.0	-4.452	-532.457	-811.341	-2219.18	-2647.44	-984.483		-106.682	-35.1319	-8.08203	-816.584	330.322	9

## Sheet: Fig. 2I
Volume of band intensity
hASIC1a D212
Blot 1	Blot 2	Blot 3	Blot 4	Mean	SEM	n
0.382115	0.615275	0.881789	0.560654	0.609958	0.103386	4
hASIC1a G212
Blot 1	Blot 2	Blot 3	Blot 4	Mean	SEM	n
1	1	1	1	1	0	4

## Sheet: Fig. 3A
Time constant of current decay
hASIC1a D212
									Mean	SEM	n
pH 6.6	0.565	0.673	0.4333	0.5112	0.5338	0.4632	0.4852	0.7481	0.5516	0.0381953	8
pH 6.4	0.4513	0.4853	0.3544	0.4281	0.3642	0.2915	0.3227	0.3653	0.38285	0.0233976	8
pH 6.0	0.4379	0.434	0.3328	0.3564	0.3342	0.2973	0.2812	0.3252	0.349875	0.0204828	8
pH 5.0	0.3829	0.3071	0.2715	0.2633	0.2442	0.2211	0.2291	0.2449	0.270513	0.0186737	8
hASIC1a G212
								Mean	SEM	n
pH 6.6	4.53	2.67	3.25	2.82	1.61	2.14	3.02	2.86286	0.347958	7
pH 6.4	2.66	1.07	1.2	2.36	1.16	1.22	1.57	1.60571	0.243035	7
pH 6.0	1.52	1.01	1.17	1.3	1.18	1.07	1.51	1.25143	0.0762648	7
pH 5.0	0.63	0.41	0.6	0.58	0.6	0.56	0.75	0.59	0.0380476	7

## Sheet: Fig3D
				Rise Time
				hASIC1a D212
											Mean	SEM	n
				pH6.5	210	266.6	201.7	75.42	74.45	93.55	153.62	30.843	6
				pH5.0	13.03	4.834	3.859	4.299	4.109		6.0262	1.57264	5
				hASIC1a G212
											Mean	SEM	n
				pH6.5	32.62	31.63	16.83	39.76	17.76	35.58	29.03	3.5494	6
				pH5.0	3.867	7.595	21.85	19.18	19.58	5.004	12.846	3.0561	6

## Sheet: Fig3E
Decay Time
hASIC1a D212
							Mean	SEM	n
pH6.5	0.26655	0.351106	0.064458	0.626346	0.155077	0.239725	0.283877	0.0724163	6
pH5.0	0.033699	0.061489	0.01071	0.00861	0.009016		0.0247048	0.00924123	5
hASIC1a G212
							Mean	SEM	n
pH6.5	0.715922	0.641921	0.144149	0.55599	0.654835	0.140342	0.475526	0.0980735	6
pH5.0	0.012306	0.012893	0.02137	0.02409	0.045643	5.004	0.853384	0.757809	6

[truncated: 23 more sheets: Fig. 3E, Fig. 3F, Fig. 3G, Fig. 4B, Fig. 4C, Fig. 5A, Fig. 5B, Fig. 5C, Fig. 5D, Fig. 5E, Fig. 6A, Fig. 6B, Fig. 6C, Fig. 6D, Fig. 7C, Fig. 7D, Fig. 7E, Fig. 8D, Fig. 8E, Fig. 8F …]
